# Supplementary material for: Investigation of the Conditions for the Synthesis of Poly(3,4-ethylenedioxythiophene) ATRP Macroinitiator
Source: Polymers (Basel). 2023 Jan 4;15(2):253. doi: 10.3390/polym15020253 (PMC9867338; doi:10.3390/polym15020253)
Supplement: Supplementary file 1 [file polymers-15-00253-s001.zip]

Archive with 1 entries (1 files):
- polymers-1991156-supplementary.pdf
